# Supplementary material for: Rehmannia glutinosa Polysaccharides: Optimization of the Decolorization Process and Antioxidant and Anti-Inflammatory Effects in LPS-Stimulated Porcine Intestinal Epithelial Cells
Source: Antioxidants (Basel). 2023 Apr 12;12(4):914. doi: 10.3390/antiox12040914 (PMC10136223; doi:10.3390/antiox12040914)
Supplement: Supplementary file 1 [file antioxidants-12-00914-s001.zip]

Archive with 1 entries (1 files):
- antioxidants-2249482-supplementary.pdf
